# Supplementary material for: Nuclear Localization of BRAFV600E Is Associated with HMOX-1 Upregulation and Aggressive Behavior of Melanoma Cells
Source: Cancers (Basel). 2022 Jan 9;14(2):311. doi: 10.3390/cancers14020311 (PMC8773521; doi:10.3390/cancers14020311)
Supplement: Supplementary file 1 [file cancers-14-00311-s001.zip]

Archive with 3 entries (2 files):
- cancers-1450741-supplementary/
- cancers-1450741-supplementary/cancers-1450741-supplementary Figures.pdf
- cancers-1450741-supplementary/cancers-1450741-supplementary WB.pdf
